# Supplementary material for: The wilt pathogen induces different variations of root-associated microbiomes of plant
Source: Front Plant Sci. 2022 Sep 16;13:1023837. doi: 10.3389/fpls.2022.1023837 (PMC9523445; doi:10.3389/fpls.2022.1023837)
Supplement: Supplementary file 2 [file DataSheet_2.xlsx]

## Sheet: Table S1
Table S1 Primer sequences and PCR amplification conditions in this study
Primers	Region	Sequences (5'-3')	PCR progaram
341F	V3-V4	CCTACGGGNGGCWGCAG	30 s initial denaturation at 98 °C, 32 cycles of 10 s at 98 °C, 30 s at 54 °C, and 45 s at 72 °C, with a final 10 min elongation at 72 °C.
805R		GACTACHVGGGTATCTAATCC
799F	V5-V7	AACMGGATTAGATACCCKG	2 min initial denaturation at 94 °C, 30 cycles of 30 s at 94 °C, 30 s at 55 °C, and 45 s at 72 °C, with a final 10 min elongation at 72 °C.
1193R		ACGTCATCCCCACCTTCC

## Sheet: Table S2
Table S2 Differentially abundant analysis showing the enriched and depleted ASVs in the rhizosphere of diseased plants compared with that of healthy plants. The red marked ASVs represented "new microbes" in the diseased rhizosphere.
ID	Phylum	Class	Genus	log2FC	log2CPM	PValue	FDR	level	Mean diseased	Mean healthy
ASV_10927	Firmicutes	Clostridia	[Eubacterium]_ruminantium_group	-7.939	9.853	4.10325e-05	0.00833623	Depleted	0	0.101
ASV_12831	Proteobacteria	Gammaproteobacteria	Enterobacter	-2.18	8.529	0.00241225	0.0812126	Depleted	0.006	0.028
ASV_14019	Proteobacteria	Gammaproteobacteria	Escherichia-Shigella	-3.817	11.474	0.000719545	0.0349912	Depleted	0.022	0.316
ASV_10294	Proteobacteria	Gammaproteobacteria	KF-JG30-C25	-1.882	9.593	0.000866875	0.0367164	Depleted	0.017	0.068
ASV_3557	Firmicutes	Negativicutes	Megasphaera	-7.616	9.565	0.000535655	0.0319689	Depleted	0	0.078
ASV_1702	Acidobacteriota	Acidobacteriae	Occallatibacter	-1.312	10.018	0.00748513	0.178589	Depleted	0.032	0.085
ASV_11543	Proteobacteria	Alphaproteobacteria	Sphingomonas	-1.915	7.959	0.00895609	0.199311	Depleted	0.003	0.014
ASV_9095	Acidobacteriota	Acidobacteriae	Subgroup_2	-3.938	9.402	6.02336e-07	0.000395433	Depleted	0.004	0.067
ASV_2682	Acidobacteriota	Acidobacteriae	Subgroup_2	-2.944	12.531	2.15117e-06	0.000941494	Depleted	0.081	0.662
ASV_2617	Acidobacteriota	Acidobacteriae	Subgroup_2	-2.935	9.869	4.24627e-05	0.00833623	Depleted	0.011	0.095
ASV_310	Acidobacteriota	Acidobacteriae	Subgroup_2	-2.505	9.866	0.000104623	0.0124882	Depleted	0.015	0.091
ASV_12214	Acidobacteriota	Acidobacteriae	Subgroup_2	-1.648	11.631	0.000571851	0.0321315	Depleted	0.091	0.298
ASV_5250	Acidobacteriota	Acidobacteriae	Subgroup_2	-3.067	9.428	0.00082409	0.0367164	Depleted	0.007	0.068
ASV_618	Proteobacteria	Gammaproteobacteria	Unssigned	-5.548	10.572	0.000456231	0.0285253	Depleted	0.003	0.155
ASV_11429	Proteobacteria	Gammaproteobacteria	Unssigned	-3.619	11.222	0.000650463	0.0341623	Depleted	0.021	0.236
ASV_7694	Proteobacteria	Gammaproteobacteria	Unssigned	-3.289	8.377	0.00670568	0.166645	Depleted	0.002	0.028
ASV_11033	Bacteroidota	Bacteroidia	Unssigned	-1.345	9.679	0.00761688	0.178589	Depleted	0.025	0.066
ASV_7685	Proteobacteria	Alphaproteobacteria	28-YEA-48	2.758	8.055	0.000180096	0.016539	Enriched	0.017	0.002
ASV_12923	Proteobacteria	Gammaproteobacteria	Achromobacter	2.765	11.826	0.00779242	0.179499	Enriched	0.323	0.059
ASV_6431	Proteobacteria	Alphaproteobacteria	Allorhizobium-Neorhizobium-Pararhizobium-Rhizobium	5.402	10.385	2.69586e-05	0.00833623	Enriched	0.144	0.003
ASV_1552	Proteobacteria	Alphaproteobacteria	Bosea	3.7	8.805	0.000165113	0.016539	Enriched	0.038	0.003
ASV_10939	Proteobacteria	Alphaproteobacteria	Caulobacter	3.213	7.807	0.000380577	0.0249849	Enriched	0.014	0.001
ASV_11599	Bacteroidota	Bacteroidia	Chitinophaga	5.513	9.757	4.4443e-05	0.00833623	Enriched	0.08	0.002
ASV_12461	Proteobacteria	Gammaproteobacteria	Delftia	4.436	12.184	0.000376786	0.0249849	Enriched	0.449	0.027
ASV_6201	Bacteroidota	Bacteroidia	Dyadobacter	3.932	7.277	0.00638547	0.164394	Enriched	0.006	0
ASV_11221	Bacteroidota	Bacteroidia	Dyadobacter	2.895	8.674	0.0067267	0.166645	Enriched	0.033	0.005
ASV_11412	Proteobacteria	Gammaproteobacteria	Dyella	2.16	10.115	0.00237945	0.0812126	Enriched	0.105	0.023
ASV_11444	Bacteroidota	Bacteroidia	Edaphobaculum	2.358	10.089	0.00604242	0.161593	Enriched	0.096	0.021
ASV_8388	Proteobacteria	Gammaproteobacteria	Enterobacter	5.918	11.213	0.000293968	0.0214433	Enriched	0.228	0.005
ASV_13906	Myxococcota	Polyangia	Haliangium	1.751	8.779	0.00221351	0.0803264	Enriched	0.032	0.01
ASV_3021	Actinobacteriota	Acidimicrobiia	IMCC26256	1.336	10.664	0.00214179	0.0803264	Enriched	0.133	0.055
ASV_4741	Proteobacteria	Gammaproteobacteria	Klebsiella	4.036	10.289	0.001307	0.0536279	Enriched	0.112	0.008
ASV_607	Proteobacteria	Gammaproteobacteria	Kluyvera	5.305	12.196	0.000781756	0.0366588	Enriched	0.455	0.015
ASV_292	Proteobacteria	Alphaproteobacteria	Labrys	2.722	10.638	0.00256132	0.0840754	Enriched	0.14	0.025
ASV_12748	Actinobacteriota	Actinobacteria	Mycobacterium	2.666	9.677	9.14508e-05	0.0120075	Enriched	0.076	0.012
ASV_5271	Actinobacteriota	Actinobacteria	Mycobacterium	2.546	8.493	0.00321438	0.0981508	Enriched	0.028	0.005
ASV_13979	Proteobacteria	Alphaproteobacteria	Novosphingobium	4.42	9.374	3.33936e-08	4.38458e-05	Enriched	0.065	0.003
ASV_6911	Proteobacteria	Alphaproteobacteria	Novosphingobium	4.522	9.506	5.48191e-05	0.00899718	Enriched	0.078	0.003
ASV_11421	Proteobacteria	Alphaproteobacteria	Ochrobactrum	3.535	7.976	0.000214106	0.01757	Enriched	0.017	0.001
ASV_530	Proteobacteria	Alphaproteobacteria	Ochrobactrum	3.685	7.197	0.00615359	0.161593	Enriched	0.005	0
ASV_11106	Bacteroidota	Bacteroidia	Pedobacter	2.484	8.051	0.00843688	0.190994	Enriched	0.017	0.003
ASV_13640	Proteobacteria	Alphaproteobacteria	Phenylobacterium	1.576	11.618	0.000587324	0.0321315	Enriched	0.279	0.1
ASV_12503	Bacteroidota	Bacteroidia	Pseudoflavitalea	4.493	9.955	0.000260337	0.0201072	Enriched	0.103	0.005
ASV_4114	Proteobacteria	Gammaproteobacteria	Pseudomonas	3.657	7.19	0.00613449	0.161593	Enriched	0.005	0
ASV_6842	Proteobacteria	Gammaproteobacteria	Pseudoxanthomonas	2.767	7.844	0.00226358	0.0803264	Enriched	0.014	0.002
ASV_14032	Proteobacteria	Alphaproteobacteria	Rhodopseudomonas	2.71	8.172	0.000188945	0.016539	Enriched	0.02	0.003
ASV_6174	Patescibacteria	Saccharimonadia	Saccharimonadales	2.937	9.91	0.00371636	0.108435	Enriched	0.087	0.012
ASV_12139	Proteobacteria	Alphaproteobacteria	Sphingobium	4.805	9.671	0.000849026	0.0367164	Enriched	0.085	0.003
ASV_9594	Proteobacteria	Alphaproteobacteria	Sphingobium	2.25	10.338	0.00466044	0.130195	Enriched	0.121	0.027
ASV_13532	Proteobacteria	Alphaproteobacteria	Sphingopyxis	3.753	9.354	0.00172987	0.0688279	Enriched	0.063	0.005
ASV_154	Proteobacteria	Alphaproteobacteria	Sphingopyxis	2.925	11.112	0.00209342	0.0803264	Enriched	0.228	0.031
ASV_2151	Proteobacteria	Gammaproteobacteria	Stenotrophomonas	3.256	12.079	0.000686967	0.0346918	Enriched	0.426	0.05
ASV_7960	Proteobacteria	Gammaproteobacteria	Tahibacter	3.539	9.509	0.000160247	0.016539	Enriched	0.071	0.006
ASV_10533	Bacteroidota	Bacteroidia	Taibaiella	6.391	10.829	7.84249e-05	0.0114413	Enriched	0.174	0.002
ASV_13002	Proteobacteria	Alphaproteobacteria	Unssigned	2.798	8.624	0.00288697	0.0902523	Enriched	0.031	0.005
ASV_8012	Proteobacteria	Gammaproteobacteria	Unssigned	3.613	8.959	0.00363468	0.108435	Enriched	0.039	0.003
ASV_11294	Proteobacteria	Gammaproteobacteria	Unssigned	2.362	9.828	0.00456669	0.130195	Enriched	0.082	0.016
ASV_923	Proteobacteria	Alphaproteobacteria	Unssigned	2.593	11.079	0.00712429	0.173226	Enriched	0.188	0.036
ASV_10252	WPS-2	WPS-2	WPS-2	1.32	10.508	0.00279045	0.0893623	Enriched	0.122	0.05

## Sheet: Table S3
Table S3 Differentially abundant analysis showing the enriched and depleted ASVs in the rhizoplane of diseased plants compared with that of healthy plants. The red marked ASVs represented "new microbes" in the diseased rhizoplane.
ID	Phylum	Class	Genus	log2FC	log2CPM	PValue	FDR	level	Mean diseased	Mean healthy
ASV_9174	Proteobacteria	Alphaproteobacteria	Brevundimonas	-6.092	12.969	3.04362e-08	1.99814e-05	Depleted	0.025	1.066
ASV_5473	Bacteroidota	Bacteroidia	Chryseobacterium	-3.823	11.219	5.57718e-08	2.12052e-05	Depleted	0.032	0.293
ASV_10909	Bacteroidota	Bacteroidia	Chryseobacterium	-3.37	11.224	0.000612564	0.0102693	Depleted	0.043	0.307
ASV_7193	Actinobacteriota	Actinobacteria	Curtobacterium	-4.251	9.566	0.000101852	0.00252323	Depleted	0.008	0.09
ASV_11094	Proteobacteria	Gammaproteobacteria	Enterobacter	-4.215	15.107	5.27891e-07	6.3011e-05	Depleted	0.38	4.356
ASV_7541	Proteobacteria	Gammaproteobacteria	Enterobacter	-4.848	10.242	7.84446e-06	0.000332251	Depleted	0.008	0.143
ASV_12831	Proteobacteria	Gammaproteobacteria	Enterobacter	-2.433	8.502	0.00219041	0.0299585	Depleted	0.01	0.033
ASV_13353	Proteobacteria	Gammaproteobacteria	Enterobacter	-2.162	10.257	0.0127489	0.123083	Depleted	0.043	0.124
ASV_3276	Actinobacteriota	Actinobacteria	Kibdelosporangium	-1.446	9.227	0.00739225	0.0836727	Depleted	0.032	0.053
ASV_891	Firmicutes	Bacilli	Lactobacillus	-5.457	9.793	0.00777403	0.0850609	Depleted	0.003	0.116
ASV_2425	Proteobacteria	Gammaproteobacteria	Luteimonas	-3.575	8.779	0.000158137	0.00329577	Depleted	0.006	0.047
ASV_11865	Proteobacteria	Gammaproteobacteria	Lysobacter	-3.512	6.635	0.00372833	0.0470702	Depleted	0	0.003
ASV_5790	Actinobacteriota	Actinobacteria	Microbacterium	-2.522	12.363	5.84687e-05	0.00159936	Depleted	0.173	0.6
ASV_10828	Actinobacteriota	Actinobacteria	Microbacterium	-1.887	12.273	0.0135572	0.126417	Depleted	0.229	0.521
ASV_7860	Actinobacteriota	Actinobacteria	Microbacterium	-1.541	9.444	0.014685	0.131166	Depleted	0.034	0.064
ASV_1044	Proteobacteria	Gammaproteobacteria	MND1	-2.574	7.6	0.00266131	0.034943	Depleted	0.003	0.015
ASV_12852	Nitrospirota	Nitrospiria	Nitrospira	-2.977	6.515	0.0128881	0.123519	Depleted	0	0.002
ASV_1387	Actinobacteriota	Actinobacteria	Paenarthrobacter	-1.496	12.709	0.0173067	0.146605	Depleted	0.387	0.685
ASV_11324	Firmicutes	Bacilli	Paenibacillus	-5.573	10.188	2.61352e-07	4.90222e-05	Depleted	0.005	0.155
ASV_8076	Proteobacteria	Gammaproteobacteria	Pantoea	-4.345	13.8	8.65597e-06	0.000355165	Depleted	0.144	1.781
ASV_11852	Proteobacteria	Gammaproteobacteria	Pantoea	-4.412	12.14	7.96439e-05	0.00201101	Depleted	0.042	0.56
ASV_2897	Proteobacteria	Gammaproteobacteria	Pantoea	-3.419	13.352	0.000194432	0.00395659	Depleted	0.197	1.256
ASV_4299	Proteobacteria	Gammaproteobacteria	Pantoea	-3.742	13.409	0.000303924	0.00578337	Depleted	0.168	1.318
ASV_4936	Proteobacteria	Gammaproteobacteria	Pantoea	-3.663	10.303	0.000729015	0.0118172	Depleted	0.017	0.147
ASV_12055	Proteobacteria	Gammaproteobacteria	Pantoea	-2.363	10.591	0.0225119	0.1859	Depleted	0.054	0.159
ASV_14346	Proteobacteria	Gammaproteobacteria	Pantoea	-2.185	13.652	0.0231617	0.190071	Depleted	0.527	1.378
ASV_6076	Bacteroidota	Bacteroidia	Pedobacter	-5.762	10.96	6.46007e-08	2.12052e-05	Depleted	0.007	0.251
ASV_13738	Bacteroidota	Bacteroidia	Pedobacter	-5.301	11.981	1.62909e-07	3.56499e-05	Depleted	0.021	0.502
ASV_11819	Bacteroidota	Bacteroidia	Pedobacter	-8.776	10.119	4.0798e-07	5.95197e-05	Depleted	0	0.142
ASV_13664	Bacteroidota	Bacteroidia	Pedobacter	-6.505	10.517	8.64473e-07	7.11089e-05	Depleted	0.003	0.189
ASV_1031	Bacteroidota	Bacteroidia	Pedobacter	-6.395	11.822	1.39183e-06	0.000101526	Depleted	0.008	0.473
ASV_12360	Bacteroidota	Bacteroidia	Pedobacter	-5.209	9.738	2.05683e-06	0.000132911	Depleted	0.004	0.101
ASV_1440	Bacteroidota	Bacteroidia	Pedobacter	-4.421	8.432	0.000134978	0.00295376	Depleted	0.002	0.036
ASV_11106	Bacteroidota	Bacteroidia	Pedobacter	-1.669	8.672	0.00764597	0.0850609	Depleted	0.017	0.034
ASV_2788	Proteobacteria	Gammaproteobacteria	Pseudomonas	-6.953	13.32	6.44095e-10	8.45697e-07	Depleted	0.017	1.379
ASV_4947	Proteobacteria	Gammaproteobacteria	Pseudomonas	-4.757	14.39	3.14974e-07	5.16951e-05	Depleted	0.157	2.93
ASV_11555	Proteobacteria	Gammaproteobacteria	Pseudomonas	-4.074	14.792	4.59968e-07	6.03938e-05	Depleted	0.331	3.744
ASV_12559	Proteobacteria	Gammaproteobacteria	Pseudomonas	-3.507	9.375	8.4664e-07	7.11089e-05	Depleted	0.01	0.074
ASV_8135	Proteobacteria	Gammaproteobacteria	Pseudomonas	-2.823	12.915	8.66521e-07	7.11089e-05	Depleted	0.199	0.916
ASV_4114	Proteobacteria	Gammaproteobacteria	Pseudomonas	-4.561	10.258	1.71905e-06	0.000118795	Depleted	0.01	0.147
ASV_223	Proteobacteria	Gammaproteobacteria	Pseudomonas	-3.91	11.411	3.4293e-06	0.000195768	Depleted	0.035	0.349
ASV_8350	Proteobacteria	Gammaproteobacteria	Pseudomonas	-3.862	12.348	4.15369e-06	0.000212144	Depleted	0.072	0.663
ASV_4515	Proteobacteria	Gammaproteobacteria	Pseudomonas	-3.752	12.566	4.49974e-06	0.000218821	Depleted	0.087	0.746
ASV_11467	Proteobacteria	Gammaproteobacteria	Pseudomonas	-4.703	12.179	5.33788e-06	0.000248917	Depleted	0.036	0.639
ASV_6652	Proteobacteria	Gammaproteobacteria	Pseudomonas	-2.57	12.33	5.49778e-06	0.000248917	Depleted	0.156	0.589
ASV_10864	Proteobacteria	Gammaproteobacteria	Pseudomonas	-3.863	15.279	7.49721e-06	0.000328128	Depleted	0.543	4.935
ASV_13909	Proteobacteria	Gammaproteobacteria	Pseudomonas	-3.628	11.721	1.10012e-05	0.000437713	Depleted	0.054	0.411
ASV_13015	Proteobacteria	Gammaproteobacteria	Pseudomonas	-2.629	9.782	1.8902e-05	0.000702123	Depleted	0.024	0.094
ASV_11443	Proteobacteria	Gammaproteobacteria	Pseudomonas	-3.867	11.83	2.02989e-05	0.000720335	Depleted	0.048	0.417
ASV_8514	Proteobacteria	Gammaproteobacteria	Pseudomonas	-3.75	9.813	2.98219e-05	0.000964497	Depleted	0.012	0.106
ASV_13574	Proteobacteria	Gammaproteobacteria	Pseudomonas	-3.403	13.635	5.6111e-05	0.00156753	Depleted	0.229	1.497
ASV_10224	Proteobacteria	Gammaproteobacteria	Pseudomonas	-3.833	15.061	6.01813e-05	0.00161261	Depleted	0.52	4.59
ASV_12136	Proteobacteria	Gammaproteobacteria	Pseudomonas	-3.878	9.261	6.28779e-05	0.00165117	Depleted	0.007	0.073
ASV_12605	Proteobacteria	Gammaproteobacteria	Pseudomonas	-4.128	11.47	7.054e-05	0.00181606	Depleted	0.031	0.379
ASV_8649	Proteobacteria	Gammaproteobacteria	Pseudomonas	-2.542	10.72	0.000105955	0.00257628	Depleted	0.05	0.18
ASV_1496	Proteobacteria	Gammaproteobacteria	Pseudomonas	-2.96	11.932	0.00011886	0.00275593	Depleted	0.091	0.449
ASV_11328	Proteobacteria	Gammaproteobacteria	Pseudomonas	-2.38	11.606	0.000137609	0.00296198	Depleted	0.102	0.341
ASV_11442	Proteobacteria	Gammaproteobacteria	Pseudomonas	-3.474	13.864	0.000195871	0.00395659	Depleted	0.252	1.748
ASV_11668	Proteobacteria	Gammaproteobacteria	Pseudomonas	-2.431	14.643	0.000355319	0.00647964	Depleted	0.863	2.903
ASV_12788	Proteobacteria	Gammaproteobacteria	Pseudomonas	-2.639	15.831	0.00061788	0.0102693	Depleted	1.679	6.326
ASV_11670	Proteobacteria	Gammaproteobacteria	Pseudomonas	-2.766	9.077	0.000905112	0.0141478	Depleted	0.012	0.056
ASV_14125	Proteobacteria	Gammaproteobacteria	Pseudomonas	-2.091	10.169	0.00330469	0.0425398	Depleted	0.042	0.116
ASV_12337	Proteobacteria	Gammaproteobacteria	Pseudomonas	-2.685	11.455	0.00544636	0.0650098	Depleted	0.077	0.323
ASV_2787	Proteobacteria	Gammaproteobacteria	Pseudomonas	-1.21	13.479	0.0171755	0.146438	Depleted	0.748	1.066
ASV_1486	Proteobacteria	Gammaproteobacteria	Pseudoxanthomonas	-1.421	8.829	0.0150898	0.132086	Depleted	0.023	0.038
ASV_12970	Proteobacteria	Alphaproteobacteria	Rhizorhapis	-1.996	8.77	0.000317222	0.00595017	Depleted	0.015	0.039
ASV_13983	Firmicutes	Clostridia	Roseburia	-3.915	6.749	0.00238529	0.0322875	Depleted	0	0.005
ASV_11944	Proteobacteria	Alphaproteobacteria	Sphingobium	-2.273	7.407	0.00192664	0.0272009	Depleted	0.003	0.011
ASV_2789	Proteobacteria	Alphaproteobacteria	Sphingobium	-1.458	9.891	0.0105061	0.10948	Depleted	0.049	0.087
ASV_6676	Proteobacteria	Alphaproteobacteria	Sphingomonas	-5.4	10.848	8.981e-08	2.35841e-05	Depleted	0.008	0.235
ASV_11175	Proteobacteria	Alphaproteobacteria	Sphingomonas	-4.04	6.787	0.000202857	0.00403562	Depleted	0	0.005
ASV_12006	Proteobacteria	Gammaproteobacteria	Stenotrophomonas	-3.628	15.047	2.31791e-06	0.000138337	Depleted	0.531	4.224
ASV_13352	Proteobacteria	Gammaproteobacteria	Stenotrophomonas	-3.474	13.887	5.01847e-05	0.00146987	Depleted	0.269	1.871
ASV_13661	Proteobacteria	Gammaproteobacteria	Stenotrophomonas	-4.186	11.375	0.000119641	0.00275593	Depleted	0.028	0.33
ASV_10743	Proteobacteria	Gammaproteobacteria	Stenotrophomonas	-3.562	9.706	0.000129121	0.00288534	Depleted	0.012	0.093
ASV_8246	Proteobacteria	Gammaproteobacteria	Stenotrophomonas	-3.153	12.007	0.00123369	0.0186189	Depleted	0.095	0.491
ASV_12452	Proteobacteria	Gammaproteobacteria	Stenotrophomonas	-2.314	9.886	0.0026039	0.0345345	Depleted	0.03	0.102
ASV_13509	Actinobacteriota	Actinobacteria	Streptomyces	-1.535	9.538	0.00488827	0.0588835	Depleted	0.037	0.069
ASV_12127	Proteobacteria	Gammaproteobacteria	uncultured	-2.961	6.511	0.0132059	0.125648	Depleted	0	0.002
ASV_13385	Actinobacteriota	Actinobacteria	Unssigned	-4.663	11.853	7.47809e-07	7.11089e-05	Depleted	0.029	0.5
ASV_11386	Proteobacteria	Gammaproteobacteria	Unssigned	-4.93	12.589	8.60049e-07	7.11089e-05	Depleted	0.041	0.768
ASV_41	Proteobacteria	Gammaproteobacteria	Unssigned	-3.591	12.857	2.12577e-06	0.000132911	Depleted	0.121	0.888
ASV_11789	Actinobacteriota	Actinobacteria	Unssigned	-2.635	11.222	5.03763e-05	0.00146987	Depleted	0.068	0.268
ASV_7474	Proteobacteria	Gammaproteobacteria	Unssigned	-4.023	9.91	0.00028978	0.00559532	Depleted	0.011	0.109
ASV_1609	Proteobacteria	Gammaproteobacteria	Achromobacter	1.987	8.951	0.0215474	0.179062	Enriched	0.069	0.011
ASV_3142	Proteobacteria	Gammaproteobacteria	Achromobacter	2.396	7.834	0.0241022	0.194691	Enriched	0.026	0.003
ASV_13249	Proteobacteria	Alphaproteobacteria	Allorhizobium-Neorhizobium-Pararhizobium-Rhizobium	3.692	9.982	1.12012e-06	8.65127e-05	Enriched	0.191	0.008
ASV_6431	Proteobacteria	Alphaproteobacteria	Allorhizobium-Neorhizobium-Pararhizobium-Rhizobium	3.353	11.748	4.20086e-06	0.000212144	Enriched	0.648	0.04
ASV_7041	Proteobacteria	Alphaproteobacteria	Allorhizobium-Neorhizobium-Pararhizobium-Rhizobium	2.671	13.831	1.92509e-05	0.000702123	Enriched	2.705	0.257
ASV_13908	Proteobacteria	Alphaproteobacteria	Allorhizobium-Neorhizobium-Pararhizobium-Rhizobium	2.428	16.304	2.63448e-05	0.000886942	Enriched	14.378	1.701
ASV_513	Proteobacteria	Alphaproteobacteria	Allorhizobium-Neorhizobium-Pararhizobium-Rhizobium	1.975	9.728	0.000431069	0.00774282	Enriched	0.131	0.02
ASV_10956	Proteobacteria	Alphaproteobacteria	Allorhizobium-Neorhizobium-Pararhizobium-Rhizobium	2.312	11.082	0.000956767	0.0147792	Enriched	0.395	0.047
ASV_11209	Proteobacteria	Alphaproteobacteria	Allorhizobium-Neorhizobium-Pararhizobium-Rhizobium	1.772	14.24	0.00126649	0.0188966	Enriched	3.337	0.584
ASV_1118	Proteobacteria	Alphaproteobacteria	Allorhizobium-Neorhizobium-Pararhizobium-Rhizobium	2.166	10.471	0.00428239	0.0525493	Enriched	0.252	0.033
ASV_13944	Proteobacteria	Alphaproteobacteria	Allorhizobium-Neorhizobium-Pararhizobium-Rhizobium	2.356	9.856	0.00437989	0.0532481	Enriched	0.162	0.019
ASV_10914	Proteobacteria	Alphaproteobacteria	Allorhizobium-Neorhizobium-Pararhizobium-Rhizobium	2.053	9.11	0.00830875	0.0901603	Enriched	0.084	0.012
ASV_11868	Proteobacteria	Alphaproteobacteria	Allorhizobium-Neorhizobium-Pararhizobium-Rhizobium	1.551	8.624	0.0153006	0.133045	Enriched	0.054	0.011
ASV_11086	Acidobacteriota	Blastocatellia	Aridibacter	1.924	7.694	0.0150111	0.132086	Enriched	0.023	0.003
ASV_11024	Proteobacteria	Gammaproteobacteria	Bordetella	3.417	9.119	0.00118292	0.0180601	Enriched	0.087	0.005
ASV_6831	Proteobacteria	Alphaproteobacteria	Bosea	1.774	10.04	0.000343157	0.006346	Enriched	0.16	0.029
ASV_1552	Proteobacteria	Alphaproteobacteria	Bosea	1.13	12.352	0.018884	0.15894	Enriched	0.765	0.219
ASV_7496	Bacteroidota	Bacteroidia	Chitinophaga	3.347	7.989	0.0115676	0.116997	Enriched	0.034	0.002
ASV_12461	Proteobacteria	Gammaproteobacteria	Delftia	2.667	9.014	0.00844804	0.0909203	Enriched	0.087	0.007
ASV_10905	Proteobacteria	Alphaproteobacteria	Devosia	2.889	8.837	4.05383e-06	0.000212144	Enriched	0.072	0.006
ASV_3408	Proteobacteria	Alphaproteobacteria	Devosia	2.995	9.56	4.07468e-05	0.00127382	Enriched	0.124	0.01
ASV_6637	Bacteroidota	Bacteroidia	Dyadobacter	1.537	9.407	0.0145417	0.130775	Enriched	0.094	0.02
ASV_11778	Proteobacteria	Alphaproteobacteria	Ensifer	1.311	14.122	0.00618938	0.0725594	Enriched	2.769	0.685
ASV_292	Proteobacteria	Alphaproteobacteria	Labrys	1.563	8.816	0.0117993	0.116997	Enriched	0.059	0.012
ASV_10852	Firmicutes	Bacilli	Lactobacillus	3.026	8.532	0.0241696	0.194691	Enriched	0.056	0.004
ASV_3181	Proteobacteria	Gammaproteobacteria	Lysobacter	2.9	8.921	0.000129653	0.00288534	Enriched	0.082	0.006
ASV_11398	Proteobacteria	Alphaproteobacteria	Mesorhizobium	2.197	11.413	0.000153168	0.00324371	Enriched	0.457	0.062
ASV_6886	Actinobacteriota	Actinobacteria	Microbacterium	1.474	10.506	0.0238028	0.194118	Enriched	0.214	0.047
ASV_9701	Proteobacteria	Gammaproteobacteria	Mitsuaria	1.909	10.724	0.0112773	0.11568	Enriched	0.261	0.043
ASV_12239	Actinobacteriota	Actinobacteria	Mycobacterium	2.954	11.17	2.23674e-05	0.000772854	Enriched	0.411	0.034
ASV_11679	Actinobacteriota	Actinobacteria	Mycobacterium	3.683	6.743	0.0065104	0.0756474	Enriched	0.006	0
ASV_3430	Actinobacteriota	Actinobacteria	Nocardioides	1.415	9.546	0.00773256	0.0850609	Enriched	0.102	0.025
ASV_1957	Proteobacteria	Alphaproteobacteria	Novosphingobium	1.635	8.537	0.016988	0.145786	Enriched	0.049	0.01
ASV_530	Proteobacteria	Alphaproteobacteria	Ochrobactrum	4.825	9.368	1.75153e-05	0.000676401	Enriched	0.138	0.002
ASV_11421	Proteobacteria	Alphaproteobacteria	Ochrobactrum	2.612	10.929	0.000116632	0.00275593	Enriched	0.346	0.034
ASV_7568	Proteobacteria	Alphaproteobacteria	Ochrobactrum	2.888	7.89	0.000600922	0.0102469	Enriched	0.03	0.002
ASV_3581	Acidobacteriota	Blastocatellia	OLB17	2.195	8.625	0.00199721	0.0276036	Enriched	0.058	0.007
ASV_7152	Bacteroidota	Bacteroidia	Olivibacter	4.009	9.451	5.54172e-05	0.00156753	Enriched	0.129	0.005
ASV_300	Proteobacteria	Gammaproteobacteria	Pantoea	4.935	8.784	0.0110173	0.113903	Enriched	0.081	0.001
ASV_12947	Bacteroidota	Bacteroidia	Pedobacter	2.899	8.754	0.00688029	0.0788502	Enriched	0.062	0.005
ASV_1806	Actinobacteriota	Actinobacteria	Phycicoccus	1.419	9.209	0.0202514	0.169364	Enriched	0.084	0.019
ASV_8255	Proteobacteria	Alphaproteobacteria	Phyllobacterium	2.366	9.057	0.00385665	0.0482264	Enriched	0.085	0.01
ASV_10771	Proteobacteria	Gammaproteobacteria	Pseudoxanthomonas	2.315	8.899	0.014481	0.130775	Enriched	0.068	0.008
ASV_6842	Proteobacteria	Gammaproteobacteria	Pseudoxanthomonas	2.44	11.264	0.0157597	0.136135	Enriched	0.406	0.046
ASV_9173	Proteobacteria	Gammaproteobacteria	Ralstonia	3.591	14.08	0.0116831	0.116997	Enriched	3.515	0.176
ASV_4269	Proteobacteria	Alphaproteobacteria	Rhodopseudomonas	1.891	9.375	0.000573868	0.00996515	Enriched	0.097	0.016
ASV_14032	Proteobacteria	Alphaproteobacteria	Rhodopseudomonas	1.733	10.389	0.00165679	0.0236453	Enriched	0.208	0.038
ASV_9175	Patescibacteria	Saccharimonadia	Saccharimonadales	3.987	9.548	3.01176e-05	0.000964497	Enriched	0.131	0.005
ASV_11440	Patescibacteria	Saccharimonadia	Saccharimonadales	4.412	10.782	0.000709968	0.0116524	Enriched	0.321	0.01
ASV_7235	Patescibacteria	Saccharimonadia	Saccharimonadales	3.071	8.53	0.00577937	0.0683632	Enriched	0.055	0.004
ASV_12660	Patescibacteria	Saccharimonadia	Saccharimonadales	3.281	6.633	0.0123244	0.119867	Enriched	0.005	0
ASV_12417	Proteobacteria	Alphaproteobacteria	Shinella	2.2	10.889	0.00131348	0.0193774	Enriched	0.31	0.043
ASV_10984	Bacteroidota	Bacteroidia	Sphingobacterium	4.08	9.548	0.00138176	0.0201584	Enriched	0.134	0.005
ASV_14376	Bacteroidota	Bacteroidia	Sphingobacterium	3.421	9.181	0.00283737	0.0368858	Enriched	0.091	0.005
ASV_11143	Bacteroidota	Bacteroidia	Sphingobacterium	3.175	9.311	0.00390816	0.0484096	Enriched	0.104	0.007
ASV_10014	Proteobacteria	Alphaproteobacteria	Sphingobium	2.238	9.524	0.0116666	0.116997	Enriched	0.122	0.015
ASV_5914	Proteobacteria	Alphaproteobacteria	Sphingobium	1.629	8.119	0.0142318	0.129766	Enriched	0.033	0.006
ASV_3190	Proteobacteria	Alphaproteobacteria	Sphingomonas	3.18	9.012	0.00057681	0.00996515	Enriched	0.091	0.006
ASV_11455	Proteobacteria	Alphaproteobacteria	Sphingomonas	1.975	10.238	0.00145521	0.0209966	Enriched	0.205	0.03
ASV_11768	Proteobacteria	Alphaproteobacteria	Sphingomonas	2.424	8.387	0.00253235	0.0339284	Enriched	0.049	0.005
ASV_1135	Proteobacteria	Alphaproteobacteria	Sphingomonas	1.67	9.353	0.00363428	0.0463283	Enriched	0.095	0.018
ASV_358	Proteobacteria	Alphaproteobacteria	Sphingomonas	1.903	8.602	0.00690615	0.0788502	Enriched	0.052	0.008
ASV_4238	Proteobacteria	Alphaproteobacteria	Sphingomonas	1.93	9.18	0.0118512	0.116997	Enriched	0.082	0.014
ASV_3366	Proteobacteria	Alphaproteobacteria	Sphingomonas	2.633	6.931	0.0122245	0.119781	Enriched	0.008	0.001
ASV_3461	Proteobacteria	Alphaproteobacteria	Sphingomonas	2.643	7.739	0.0138804	0.127494	Enriched	0.025	0.002
ASV_6552	Proteobacteria	Alphaproteobacteria	Sphingomonas	1.657	8.493	0.0148164	0.131445	Enriched	0.049	0.009
ASV_7406	Proteobacteria	Alphaproteobacteria	Sphingopyxis	1.861	9.697	0.00085614	0.0136677	Enriched	0.126	0.021
ASV_11621	Proteobacteria	Gammaproteobacteria	Stenotrophomonas	4.836	8.642	4.70598e-05	0.00143697	Enriched	0.068	0.001
ASV_13888	Proteobacteria	Gammaproteobacteria	Stenotrophomonas	3.35	8.737	0.0135756	0.126417	Enriched	0.064	0.004
ASV_508	Proteobacteria	Alphaproteobacteria	Unssigned	2.207	9.879	0.000436381	0.00774282	Enriched	0.159	0.02
ASV_1817	Proteobacteria	Alphaproteobacteria	Unssigned	1.761	12.653	0.000863993	0.0136677	Enriched	1.033	0.196
ASV_13002	Proteobacteria	Alphaproteobacteria	Unssigned	1.488	9.701	0.00869163	0.0927813	Enriched	0.12	0.027
ASV_11590	Actinobacteriota	Actinobacteria	Unssigned	1.86	10.9	0.00897206	0.0950025	Enriched	0.326	0.052
ASV_5564	Proteobacteria	Gammaproteobacteria	Unssigned	1.687	9.344	0.00942478	0.0989979	Enriched	0.092	0.017
ASV_12227	Proteobacteria	Gammaproteobacteria	Unssigned	1.259	10.184	0.0135616	0.126417	Enriched	0.172	0.043
ASV_12292	Proteobacteria	Alphaproteobacteria	Unssigned	1.627	9.029	0.0138854	0.127494	Enriched	0.075	0.014
ASV_4906	Proteobacteria	Gammaproteobacteria	Variovorax	2.759	8.611	0.00027655	0.00541956	Enriched	0.061	0.005
ASV_518	Proteobacteria	Gammaproteobacteria	Variovorax	2.648	10.046	0.00196901	0.0275034	Enriched	0.172	0.017
ASV_2404	Proteobacteria	Gammaproteobacteria	Variovorax	1.794	8.974	0.00747218	0.0838544	Enriched	0.07	0.012

## Sheet: Table S4
Table S4 Differentially abundant analysis showing the enriched and depleted ASVs in the root endosphere of diseased plants compared with that of healthy plants. The red marked ASVs represented "new microbes" in the diseased endosphere.
ID	Phylum	Class	Genus	log2FC	log2CPM	PValue	FDR	level	Mean diseased	Mean healthy
ASV_7988	Proteobacteria	Gammaproteobacteria	Acidibacter	-1.175	9.449	0.0072269	0.182479	Depleted	0.027	0.091
ASV_6456	Actinobacteriota	Actinobacteria	Jatrophihabitans	-2.027	8.796	7.87907e-05	0.0206904	Depleted	0.01	0.062
ASV_7993	Actinobacteriota	Actinobacteria	Jatrophihabitans	-1.272	9.414	0.00338187	0.109923	Depleted	0.025	0.09
ASV_6600	Actinobacteriota	Actinobacteria	Jatrophihabitans	-1.929	7.504	0.00462322	0.133038	Depleted	0.003	0.017
ASV_5376	Actinobacteriota	Actinobacteria	Kribbella	-1.66	11.723	0.000219129	0.0287717	Depleted	0.116	0.531
ASV_6847	Actinobacteriota	Actinobacteria	Longimycelium	-2.319	11.023	0.000271285	0.0296832	Depleted	0.05	0.353
ASV_8134	Proteobacteria	Alphaproteobacteria	Novosphingobium	-1.545	9.103	0.00570426	0.152851	Depleted	0.017	0.074
ASV_14311	Proteobacteria	Gammaproteobacteria	Rhodanobacter	-1.931	8.933	0.0024006	0.101384	Depleted	0.012	0.068
ASV_7960	Proteobacteria	Gammaproteobacteria	Tahibacter	-1.521	9.491	0.00486353	0.133038	Depleted	0.024	0.1
ASV_7864	Proteobacteria	Gammaproteobacteria	uncultured	-2.977	9.643	0.000733912	0.0507172	Depleted	0.011	0.132
ASV_7710	Proteobacteria	Gammaproteobacteria	Unssigned	-2.761	9.202	0.000593202	0.0460483	Depleted	0.009	0.091
ASV_7771	Proteobacteria	Gammaproteobacteria	Achromobacter	3.123	9.603	0.00343246	0.109923	Enriched	0.08	0.015
ASV_7545	Proteobacteria	Alphaproteobacteria	Allorhizobium-Neorhizobium-Pararhizobium-Rhizobium	2.22	11.85	0.000809323	0.0513244	Enriched	0.388	0.137
ASV_6769	Proteobacteria	Alphaproteobacteria	Allorhizobium-Neorhizobium-Pararhizobium-Rhizobium	2.211	12.075	0.000976244	0.0534087	Enriched	0.48	0.161
ASV_7560	Proteobacteria	Alphaproteobacteria	Allorhizobium-Neorhizobium-Pararhizobium-Rhizobium	2.325	10.625	0.00245268	0.101384	Enriched	0.174	0.054
ASV_6816	Proteobacteria	Alphaproteobacteria	Allorhizobium-Neorhizobium-Pararhizobium-Rhizobium	1.859	10.987	0.00439445	0.131134	Enriched	0.219	0.09
ASV_7637	Proteobacteria	Alphaproteobacteria	Allorhizobium-Neorhizobium-Pararhizobium-Rhizobium	1.992	11.51	0.00646574	0.16979	Enriched	0.308	0.122
ASV_6831	Proteobacteria	Alphaproteobacteria	Bosea	1.541	9.264	0.00431055	0.131134	Enriched	0.056	0.029
ASV_10581	Bacteroidota	Bacteroidia	Chryseobacterium	3.328	12	0.00316758	0.109448	Enriched	0.5	0.076
ASV_7665	Proteobacteria	Gammaproteobacteria	Comamonas	3.1	9.819	0.00470183	0.133038	Enriched	0.112	0.018
ASV_7613	Proteobacteria	Gammaproteobacteria	Delftia	1.936	12.023	0.0014325	0.0752351	Enriched	0.464	0.18
ASV_5715	Proteobacteria	Gammaproteobacteria	Delftia	2.507	10.204	0.00417371	0.130478	Enriched	0.131	0.034
ASV_9838	Proteobacteria	Alphaproteobacteria	Devosia	2.598	11.345	0.00268574	0.101384	Enriched	0.291	0.076
ASV_6933	Proteobacteria	Alphaproteobacteria	Ensifer	2.525	11.841	0.000941346	0.0534087	Enriched	0.408	0.112
ASV_7814	Proteobacteria	Gammaproteobacteria	Enterobacter	2.733	9.789	0.000118147	0.0242133	Enriched	0.094	0.022
ASV_7541	Proteobacteria	Gammaproteobacteria	Enterobacter	2.55	10.418	0.000459418	0.0406227	Enriched	0.149	0.039
ASV_6955	Bacteroidota	Bacteroidia	Flavobacterium	5.88	9.037	0.000464083	0.0406227	Enriched	0.068	0.001
ASV_4053	Bacteroidota	Bacteroidia	Flavobacterium	3.363	11.336	0.00175626	0.0854062	Enriched	0.288	0.047
ASV_6475	Actinobacteriota	Actinobacteria	Lechevalieria	3.172	9.597	0.00219852	0.0995399	Enriched	0.084	0.015
ASV_7651	Proteobacteria	Gammaproteobacteria	Massilia	2.962	9.272	2.60438e-05	0.00854887	Enriched	0.071	0.013
ASV_10802	Bacteroidota	Bacteroidia	Niastella	1.991	8.948	0.00737411	0.182683	Enriched	0.046	0.018
ASV_4376	Proteobacteria	Alphaproteobacteria	Ochrobactrum	1.977	10.042	0.00263116	0.101384	Enriched	0.107	0.042
ASV_6652	Proteobacteria	Gammaproteobacteria	Pseudomonas	2.177	11.307	0.000154148	0.0242133	Enriched	0.282	0.093
ASV_7975	Proteobacteria	Gammaproteobacteria	Pseudomonas	3.36	9.593	0.00031225	0.0315373	Enriched	0.083	0.013
ASV_7494	Proteobacteria	Gammaproteobacteria	Pseudomonas	6.92	10.412	0.0015879	0.0801889	Enriched	0.17	0.002
ASV_7608	Proteobacteria	Gammaproteobacteria	Ralstonia	2.644	9.65	1.59925e-06	0.00209981	Enriched	0.093	0.021
ASV_1	Proteobacteria	Gammaproteobacteria	Ralstonia	2.11	17.841	4.55761e-06	0.00299207	Enriched	27.246	9.209
ASV_7815	Proteobacteria	Gammaproteobacteria	Ralstonia	1.591	8.966	0.00200289	0.0939213	Enriched	0.048	0.023
ASV_7884	Patescibacteria	Saccharimonadia	Saccharimonadales	2.419	9.117	0.000634156	0.0462581	Enriched	0.055	0.016
ASV_7614	Patescibacteria	Saccharimonadia	Saccharimonadales	2.563	9.894	0.000820877	0.0513244	Enriched	0.103	0.027
ASV_8061	Proteobacteria	Alphaproteobacteria	Shinella	6.755	8.349	0.000165971	0.0242133	Enriched	0.039	0
ASV_7945	Proteobacteria	Alphaproteobacteria	Shinella	2.737	9.832	0.000596208	0.0460483	Enriched	0.094	0.023
ASV_12104	Proteobacteria	Alphaproteobacteria	Shinella	2.169	8.435	0.00305636	0.10846	Enriched	0.031	0.01
ASV_7137	Bacteroidota	Bacteroidia	Sphingobacterium	2.965	10.872	0.00690716	0.177825	Enriched	0.22	0.044
ASV_6450	Proteobacteria	Gammaproteobacteria	Stenotrophomonas	2.097	13.9	0.00270255	0.101384	Enriched	1.793	0.619
ASV_9728	Proteobacteria	Gammaproteobacteria	Stenotrophomonas	1.773	14.034	0.00285009	0.103949	Enriched	1.78	0.798
ASV_10793	Proteobacteria	Gammaproteobacteria	Unssigned	3.69	11.9	9.96411e-06	0.00436096	Enriched	0.459	0.056
ASV_7253	Proteobacteria	Gammaproteobacteria	Unssigned	2.357	11.857	0.000134337	0.0242133	Enriched	0.407	0.127
ASV_8171	Proteobacteria	Unssigned	Unssigned	2.599	8.936	0.000251825	0.0296832	Enriched	0.053	0.012
ASV_7987	Proteobacteria	Gammaproteobacteria	Unssigned	2.211	9.433	0.000907185	0.0534087	Enriched	0.076	0.023
ASV_6341	Proteobacteria	Gammaproteobacteria	Unssigned	1.466	10.095	0.00262865	0.101384	Enriched	0.105	0.058
ASV_8012	Proteobacteria	Gammaproteobacteria	Unssigned	2.388	8.292	0.00329304	0.109923	Enriched	0.03	0.008
ASV_7914	Actinobacteriota	Actinobacteria	Unssigned	2.755	8.668	0.00479919	0.133038	Enriched	0.04	0.009

## Sheet: Table S5
Table S5 Topological properties of networks in the rhizophere, rhizoplane and root endosphere communities of healthy and infected plants.
Compartment&Situation	Rhizosphere		Rhizoplane		Endosphere
	Healthy	Diseased	Healthy	Diseased	Healthy	Diseased
Threshold value	0.94	0.94	0.93	0.93	0.94	0.94
Total nodes	1098	1121	178	389	610	384
Total links	1659	2110	198	1146	1774	406
R square of power-law	0.924	0.961	0.837	0.851	0.898	0.926
Average degree (avgK)	3.022	3.764	2.225	5.892	5.816	2.115
Average clustering coefficient (avgCC)	0.168	0.206	0.161	0.232	0.247	0.157
Average path distance (GD)	9.66	8.558	2.689	4.29	5.248	7.325
Geodesic efficiency (E)	0.141	0.152	0.524	0.296	0.24	0.211
Harmonic geodesic distance (HD)	7.077	6.588	1.907	3.378	4.175	4.744
Maximal degree	35	44	12	39	41	10
Centralization of degree (CD)	0.029	0.036	0.056	0.086	0.058	0.021
Centralization of betweenness (CB)	0.085	0.103	0.008	0.039	0.044	0.05
Centralization of stress centrality (CS)	1.984	6.753	0.013	0.632	1.361	0.209
Centralization of eigenvector centrality (CE)	0.295	0.332	0.332	0.214	0.204	0.306
Density (D)	0.003	0.003	0.013	0.015	0.01	0.006

## Sheet: Table S6
Table S6 Summary of the basic taxonomies and degree of the putative keystone ASVs in the healthy and diseased rhizosphere networks.
Situation	Node roles	Nodes	Degree	Phylum	Family	Genus
Healthy	Connectors	ASV_14410	8	Bacteroidota	Chitinophagaceae	Uncultured
		ASV_11491	6	Patescibacteria	Unssigned	Unssigned
		ASV_14192	3	Acidobacteriota	Solibacteraceae	Candidatus_Solibacter
		ASV_11219	9	WPS-2	WPS-2	WPS-2
		ASV_2898	3	Gemmatimonadota	Gemmatimonadaceae	Uncultured
		ASV_13084	8	Actinobacteriota	IMCC26256	IMCC26256
		ASV_11071	15	Chloroflexi	Ktedonobacteraceae	G12-WMSP1
		ASV_485	11	Acidobacteriota	Bryobacteraceae	Bryobacter
		ASV_11256	4	Acidobacteriota	Uncultured	Uncultured
	Module hubs	ASV_9193	35	Bacteroidota	Sphingobacteriaceae	Mucilaginibacter
		ASV_12095	26	Acidobacteriota	Uncultured	Uncultured
		ASV_12125	23	Acidobacteriota	Acidobacteriaceae_(Subgroup_1)	Uncultured
		ASV_88	20	Acidobacteriota	Solibacteraceae	Candidatus_Solibacter
		ASV_13481	18	Acidobacteriota	Bryobacteraceae	Bryobacter
		ASV_3691	13	Acidobacteriota	Subgroup_2	Subgroup_2
		ASV_14090	9	Actinobacteriota	Mycobacteriaceae	Mycobacterium
		ASV_11976	8	Actinobacteriota	Streptomycetaceae	Streptomyces
		ASV_11947	8	Proteobacteria	Sphingomonadaceae	Sphingomonas
		ASV_11010	8	Acidobacteriota	Acidobacteriaceae_(Subgroup_1)	Occallatibacter
		ASV_13716	7	Acidobacteriota	Uncultured	Uncultured
		ASV_1530	7	Acidobacteriota	Vicinamibacteraceae	Vicinamibacteraceae
		ASV_7	6	Proteobacteria	Uncultured	Uncultured
		ASV_11156	6	Acidobacteriota	Subgroup_2	Subgroup_2
		ASV_10918	6	Proteobacteria	Uncultured	Uncultured
		ASV_13495	6	Acidobacteriota	Solibacteraceae	Candidatus_Solibacter
		ASV_8614	6	Proteobacteria	Uncultured	Uncultured
		ASV_13832	5	WPS-2	WPS-2	WPS-2
Diseased	Connectors	ASV_11141	42	WPS-2	WPS-2	WPS-2
		ASV_9061	38	Acidobacteriota	Acidobacteriaceae_(Subgroup_1)	uncultured_bacterium
		ASV_1901	30	WPS-2	WPS-2	WPS-2
		ASV_2683	29	Chloroflexi	KD4-96	KD4-96
		ASV_12127	28	Proteobacteria	Moraxellaceae	Uncultured
		ASV_13576	21	Proteobacteria	Acetobacteraceae	Uncultured
		ASV_12734	16	Acidobacteriota	Acidobacteriaceae_(Subgroup_1)	Uncultured
		ASV_11818	15	Acidobacteriota	Uncultured	Uncultured
		ASV_4016	11	Acidobacteriota	Acidobacteriaceae_(Subgroup_1)	Uncultured
		ASV_13605	10	Proteobacteria	Comamonadaceae	uncultured_bacterium
		ASV_4721	9	Proteobacteria	Burkholderiaceae	Burkholderia-Caballeronia-Paraburkholderia
		ASV_3660	6	Myxococcota	Haliangiaceae	Haliangium
		ASV_6568	4	Acidobacteriota	Acidobacteriaceae_(Subgroup_1)	Granulicella
		ASV_11506	4	Acidobacteriota	Solibacteraceae	Candidatus_Solibacter
		ASV_11350	3	Acidobacteriota	Solibacteraceae	Candidatus_Solibacter
	Module hubs	ASV_11001	44	Acidobacteriota	Vicinamibacteraceae	Vicinamibacteraceae
		ASV_5970	43	Proteobacteria	Acetobacteraceae	0
		ASV_1071	37	Actinobacteriota	Microbacteriaceae	Leifsonia
		ASV_6500	22	Actinobacteriota	IMCC26256	IMCC26256
		ASV_607	18	Proteobacteria	Enterobacteriaceae	Kluyvera
		ASV_12461	17	Proteobacteria	Comamonadaceae	Delftia
		ASV_6385	14	Proteobacteria	Rhodanobacteraceae	Rhodanobacter
		ASV_7033	14	Myxococcota	Haliangiaceae	Haliangium
		ASV_8239	13	Patescibacteria	Saccharimonadales	Saccharimonadales
		ASV_14313	12	Myxococcota	Haliangiaceae	Haliangium
		ASV_11057	12	Proteobacteria	Reyranellaceae	Reyranella
		ASV_13160	10	Proteobacteria	Devosiaceae	Devosia
		ASV_13596	9	Acidobacteriota	Uncultured	Uncultured
		ASV_8714	8	Acidobacteriota	Bryobacteraceae	Bryobacter
		ASV_3370	7	Actinobacteriota	Uncultured	Uncultured
		ASV_10817	7	Acidobacteriota	Subgroup_2	Subgroup_2

## Sheet: Table S7
Table S7 Summary of the basic taxonomies and degree of the putative keystone ASVs in the healthy and diseased rhizoplane networks.
Situation	Node roles	Nodes	Degree	Phylum	Family	Genus
Diseased	Connectors	ASV_6652	14	Proteobacteria	Pseudomonadaceae	Pseudomonas
		ASV_8076	13	Proteobacteria	Erwiniaceae	Pantoea
		ASV_13509	10	Actinobacteriota	Streptomycetaceae	Streptomyces
		ASV_7041	8	Proteobacteria	Rhizobiaceae	Allorhizobium-Neorhizobium-Pararhizobium-Rhizobium
		ASV_13193	6	Proteobacteria	Xanthomonadaceae	Stenotrophomonas
		ASV_10914	5	Proteobacteria	Rhizobiaceae	Allorhizobium-Neorhizobium-Pararhizobium-Rhizobium
		ASV_6886	4	Actinobacteriota	Microbacteriaceae	Microbacterium
		ASV_11661	3	Proteobacteria	Xanthomonadaceae	Luteimonas
	Module hub	ASV_13462	26	Actinobacteriota	Streptomycetaceae	Streptomyces

## Sheet: Table S8
Table S8 Summary of the basic taxonomies and degree of the putative keystone ASVs in the healthy and diseased endosphere networks.
Situation	Node roles	Nodes	Degree	Phylum	Family	Genus
Healthy	Connectors	ASV_7699	18	Proteobacteria	Dongiaceae	Dongia
		ASV_7920	12	Actinobacteriota	Frankiaceae	Jatrophihabitans
		ASV_8009	10	Actinobacteriota	Nocardioidaceae	Marmoricola
		ASV_9114	10	Acidobacteriota	Acidobacteriaceae_(Subgroup_1)	Occallatibacter
		ASV_7186	9	Proteobacteria	Comamonadaceae	Rhizobacter
		ASV_6387	8	Acidobacteriota	Acidobacteriaceae_(Subgroup_1)	Unssigned
		ASV_6302	8	Proteobacteria	Rhodanobacteraceae	Rudaea
		ASV_4244	7	Acidobacteriota	Bryobacteraceae	Bryobacter
		ASV_14169	7	Proteobacteria	Sphingomonadaceae	Sphingomonas
		ASV_7560	5	Proteobacteria	Rhizobiaceae	Allorhizobium-Neorhizobium-Pararhizobium-Rhizobium
		ASV_7629	4	Proteobacteria	Dongiaceae	Dongia
		ASV_2250	4	Proteobacteria	SC-I-84	SC-I-84
		ASV_7687	3	Actinobacteriota	Actinospicaceae	Actinospica
	Module hubs	ASV_7393	21	Patescibacteria	Unssigned	Unssigned
		ASV_7993	20	Actinobacteriota	Frankiaceae	Jatrophihabitans
		ASV_7500	16	Proteobacteria	Rhizobiaceae	Allorhizobium-Neorhizobium-Pararhizobium-Rhizobium
		ASV_7778	13	Proteobacteria	Rhizobiaceae	Allorhizobium-Neorhizobium-Pararhizobium-Rhizobium
		ASV_11581	12	Patescibacteria	Unssigned	Unssigned
		ASV_7672	10	Bacteroidota	Flavobacteriaceae	Flavobacterium
		ASV_7178	8	Proteobacteria	Comamonadaceae	Uncultured
Diseased	Connectors	ASV_2029	4	Proteobacteria	Acetobacteraceae	Uncultured
	Module hubs	ASV_7579	8	Proteobacteria	Burkholderiaceae	Burkholderia-Caballeronia-Paraburkholderia
		ASV_12534	7	Acidobacteriota	Subgroup_2	Subgroup_2
		ASV_6123	5	Proteobacteria	Comamonadaceae	Unssigned
